# Supplementary material for: Dog growls express various contextual and affective content for human listeners
Source: R Soc Open Sci. 2017 May 17;4(5):170134. doi: 10.1098/rsos.170134 (PMC5451822; doi:10.1098/rsos.170134)
Supplement: Supplementary data [file rsos170134supp3.xlsx]

## Sheet: Emotion Query data
ID	order	sample	context	playfulness	fear	aggression	happiness	despair
1	1	b6	TS	3	38	97	0	32
1	2	c8	PL	27	41	76	8	21
1	3	c7	PL	12	60	99	3	49
1	4	a5	FG	0	62	100	0	14
1	5	b2	TS	0	93	81	0	91
1	6	a4	FG	1	85	99	0	80
1	7	b6	TS	17	84	91	3	60
2	1	b3	TS	79	4	5	79	4
2	2	c6	PL	91	6	6	48	6
2	3	b1	TS	59	6	7	91	5
2	4	a2	FG	9	83	84	9	94
2	5	c4	PL	83	18	91	81	25
2	6	a3	FG	7	81	54	9	84
2	7	b3	TS	82	10	10	83	14
3	1	b8	TS	10	10	65	4	4
3	2	a2	FG	38	8	9	40	4
3	3	b5	TS	3	34	70	4	13
3	4	a8	FG	34	4	12	26	3
3	5	c4	PL	54	4	4	64	4
3	6	c7	PL	84	2	2	76	3
3	7	b8	TS	3	11	64	2	4
4	1	c7	PL	4	63	53	5	75
4	2	c5	PL	74	4	3	55	4
4	3	b1	TS	3	21	14	3	3
4	4	b3	TS	8	9	2	3	3
4	5	a8	FG	40	4	12	10	3
4	6	a3	FG	2	10	41	3	36
4	7	c7	PL	52	4	3	52	4
5	1	a3	FG	22	7	49	17	4
5	2	c1	PL	29	32	70	8	15
5	3	c6	PL	55	12	30	36	6
5	4	b5	TS	25	25	61	15	5
5	5	b2	TS	4	24	24	3	11
5	6	a2	FG	10	41	33	23	3
5	7	a3	FG	31	15	21	26	8
6	1	b1	TS	3	95	71	4	5
6	2	b8	TS	4	3	96	3	3
6	3	c2	PL	96	3	2	21	3
6	4	c6	PL	96	4	4	4	4
6	5	a1	FG	3	3	78	3	3
6	6	a2	FG	53	4	4	4	4
6	7	b1	TS	4	3	91	4	4
7	1	c3	PL	94	2	33	81	1
7	2	c8	PL	30	6	41	23	31
7	3	a7	FG	2	47	97	2	1
7	4	a1	FG	2	9	90	3	1
7	5	b2	TS	1	40	75	2	19
7	6	b5	TS	1	48	59	1	22
7	7	c3	PL	95	6	18	98	1
8	1	b7	TS	4	3	95	3	3
8	2	a8	FG	86	4	18	16	2
8	3	b2	TS	4	76	94	3	3
8	4	a1	FG	49	9	6	2	3
8	5	c7	PL	94	3	22	93	3
8	6	c5	PL	67	2	3	35	3
8	7	b7	TS	4	48	94	3	3
9	1	a7	FG	3	19	87	3	3
9	2	c5	PL	86	5	4	83	4
9	3	c1	PL	92	2	2	96	2
9	4	a3	FG	3	95	4	3	50
9	5	b2	TS	3	77	48	2	94
9	6	b1	TS	11	2	2	79	3
9	7	a7	FG	2	24	67	2	2
10	1	c8	PL	93	3	12	81	3
10	2	b3	TS	4	13	61	4	18
10	3	c4	PL	90	3	5	96	4
10	4	b1	TS	3	12	95	3	13
10	5	a7	FG	3	7	97	2	9
10	6	a1	FG	3	11	44	4	73
10	7	c8	PL	77	4	4	50	12
11	1	a2	FG	20	45	71	0	43
11	2	c3	PL	87	0	0	99	0
11	3	a5	FG	0	12	97	0	46
11	4	b7	TS	0	38	90	0	12
11	5	c8	PL	0	36	55	0	18
11	6	b5	TS	0	35	59	1	22
11	7	a2	FG	0	16	41	0	11
12	1	a8	FG	2	80	93	3	42
12	2	c1	PL	51	11	46	22	11
12	3	a6	FG	4	95	88	4	44
12	4	c2	PL	91	5	10	84	5
12	5	b6	TS	10	92	14	9	85
12	6	b4	TS	59	12	42	32	6
12	7	a8	FG	5	81	94	3	66
13	1	a4	FG	16	70	80	4	27
13	2	c8	PL	28	10	58	6	50
13	3	c4	PL	77	11	35	54	7
13	4	b6	TS	22	15	71	14	26
13	5	a5	FG	10	28	87	12	30
13	6	b7	TS	10	62	28	17	42
13	7	a4	FG	11	35	82	11	34
14	1	c4	PL	95	3	31	95	4
14	2	a7	FG	4	92	96	5	80
14	3	c2	PL	76	6	22	50	3
14	4	a6	FG	7	90	92	3	69
14	5	b4	TS	80	12	21	57	12
14	6	b7	TS	16	75	82	7	40
14	7	c4	PL	96	13	22	88	3
15	1	b5	TS	2	72	97	2	3
15	2	c2	PL	100	2	2	97	3
15	3	c6	PL	96	3	4	97	4
15	4	a5	FG	2	57	98	2	3
15	5	a4	FG	2	96	84	2	24
15	6	b4	TS	46	3	4	49	3
15	7	b5	TS	4	88	69	3	5
16	1	a6	FG	67	2	41	62	3
16	2	c5	PL	97	2	11	96	3
16	3	b8	TS	17	47	18	1	36
16	4	b6	TS	3	65	3	3	90
16	5	a1	FG	3	25	65	3	2
16	6	c1	PL	2	19	76	3	2
16	7	a6	FG	2	26	68	3	4
17	1	c5	PL	76	17	17	49	4
17	2	b4	TS	20	7	20	39	6
17	3	c3	PL	85	5	5	70	4
17	4	a7	FG	4	60	66	4	50
17	5	a8	FG	46	31	46	19	66
17	6	b3	TS	4	83	50	27	80
17	7	c5	PL	64	45	14	47	47
18	1	a5	FG	2	1	97	2	2
18	2	c7	PL	3	11	76	2	3
18	3	c3	PL	4	29	43	4	44
18	4	b4	TS	5	70	3	3	39
18	5	b8	TS	26	5	16	27	4
18	6	a6	FG	10	4	21	5	5
18	7	a5	FG	6	4	44	5	4
19	1	c1	PL	93	4	40	52	6
19	2	a6	FG	5	47	78	3	29
19	3	b6	TS	3	67	34	3	89
19	4	c6	PL	72	5	73	11	3
19	5	b7	TS	3	96	18	4	30
19	6	a4	FG	11	7	94	17	2
19	7	c1	PL	93	4	76	53	3
20	1	c2	PL	90	1	1	86	1
20	2	a3	FG	1	19	93	2	8
20	3	b8	TS	21	1	31	32	21
20	4	a4	FG	1	90	96	1	81
20	5	c3	PL	53	18	49	18	70
20	6	b3	TS	2	40	84	1	77
20	7	c2	PL	51	15	31	63	16
21	1	b6	TS	2	15	87	2	6
21	2	c8	PL	2	31	47	2	28
21	3	c7	PL	32	13	15	50	3
21	4	a5	FG	2	46	75	2	2
21	5	b2	TS	3	42	16	2	22
21	6	a4	FG	3	69	73	2	38
21	7	b6	TS	44	5	10	55	5
22	1	c1	PL	6	29	78	4	86
22	2	a6	FG	4	30	42	6	45
22	3	b6	TS	77	24	27	65	25
22	4	c6	PL	54	6	7	48	6
22	5	b7	TS	6	87	63	5	60
22	6	a4	FG	6	45	93	4	45
22	7	c1	PL	75	46	19	59	20
23	1	a5	FG	3	29	73	2	52
23	2	c7	PL	74	7	11	77	17
23	3	c3	PL	97	4	5	89	18
23	4	b4	TS	41	19	27	52	33
23	5	b8	TS	57	25	30	46	11
23	6	a6	FG	12	24	74	32	41
23	7	a5	FG	8	13	75	19	16
24	1	c5	PL	90	2	3	89	3
24	2	b4	TS	48	57	56	3	4
24	3	c3	PL	94	6	7	76	3
24	4	a7	FG	4	45	86	3	4
24	5	a8	FG	4	37	39	7	38
24	6	b3	TS	76	16	4	47	4
24	7	c5	PL	67	2	3	97	4
25	1	a6	FG	2	87	95	4	47
25	2	c5	PL	98	5	5	95	11
25	3	b8	TS	75	3	49	76	50
25	4	b6	TS	93	7	46	91	44
25	5	a1	FG	95	6	65	83	11
25	6	c1	PL	47	46	91	46	4
25	7	a6	FG	7	91	63	6	92
26	1	b5	TS	71	10	18	28	5
26	2	c2	PL	96	4	4	5	4
26	3	c6	PL	17	35	66	6	16
26	4	a5	FG	3	13	96	4	17
26	5	a4	FG	5	70	47	4	18
26	6	b4	TS	34	3	4	87	5
26	7	b5	TS	3	24	1	11	44
27	1	c4	PL	79	46	78	46	4
27	2	a7	FG	5	48	89	6	45
27	3	c2	PL	19	34	76	7	21
27	4	a6	FG	3	15	69	6	12
27	5	b4	TS	9	30	41	22	5
27	6	b7	TS	7	32	53	8	31
27	7	c4	PL	53	6	6	30	6
28	1	a4	FG	2	3	95	2	3
28	2	c8	PL	80	3	54	80	3
28	3	c4	PL	96	2	2	96	2
28	4	b6	TS	20	5	64	4	3
28	5	a5	FG	4	10	70	2	3
28	6	b7	TS	3	3	16	4	4
28	7	a4	FG	4	24	51	3	8
29	1	a8	FG	12	2	97	3	3
29	2	c1	PL	43	3	44	3	4
29	3	a6	FG	3	39	62	4	4
29	4	c2	PL	83	3	13	85	4
29	5	b6	TS	3	71	45	4	4
29	6	b4	TS	4	80	13	4	81
29	7	a8	FG	5	5	95	4	4
30	1	a2	FG	29	5	8	32	4
30	2	c3	PL	92	4	2	97	1
30	3	a5	FG	1	43	89	2	27
30	4	b7	TS	2	14	79	3	16
30	5	c8	PL	76	42	19	65	52
30	6	b5	TS	1	5	86	1	13
30	7	a2	FG	60	4	4	70	2
31	1	c2	PL	72	3	20	69	9
31	2	a3	FG	3	16	93	10	27
31	3	b8	TS	65	24	17	59	10
31	4	a4	FG	37	23	37	29	37
31	5	c3	PL	92	15	26	80	34
31	6	b3	TS	48	63	59	49	57
31	7	c2	PL	34	60	28	37	65
32	1	b3	TS	4	74	12	1	71
32	2	c6	PL	92	2	2	73	1
32	3	b1	TS	85	3	6	11	3
32	4	a2	FG	0	33	1	34	65
32	5	c4	PL	3	3	3	4	53
32	6	a3	FG	2	32	86	2	10
32	7	b3	TS	40	1	68	6	8
33	1	b8	TS	0	64	89	0	54
33	2	a2	FG	25	49	35	26	76
33	3	b5	TS	20	39	49	17	39
33	4	a8	FG	27	61	74	32	61
33	5	c4	PL	81	1	1	86	0
33	6	c7	PL	68	31	34	55	9
33	7	b8	TS	49	16	42	55	8
34	1	c7	PL	47	72	64	35	60
34	2	c5	PL	85	10	16	26	6
34	3	b1	TS	1	74	33	3	11
34	4	b3	TS	7	77	88	7	19
34	5	a8	FG	1	65	94	2	40
34	6	a3	FG	44	11	10	58	10
34	7	c7	PL	79	4	53	90	6
35	1	a3	FG	0	21	55	0	10
35	2	c1	PL	0	62	35	0	20
35	3	c6	PL	25	0	2	3	0
35	4	b5	TS	0	10	82	0	8
35	5	b2	TS	0	24	75	0	11
35	6	a2	FG	35	0	4	9	0
35	7	a3	FG	0	18	19	1	12
36	1	b1	TS	14	42	52	2	85
36	2	b8	TS	10	68	72	2	63
36	3	c2	PL	80	2	7	51	2
36	4	c6	PL	45	81	76	26	6
36	5	a1	FG	7	55	40	7	53
36	6	a2	FG	89	2	2	92	2
36	7	b1	TS	92	2	5	74	2
37	1	c3	PL	97	9	31	83	6
37	2	c8	PL	24	43	88	6	36
37	3	a7	FG	2	80	98	3	18
37	4	a1	FG	3	26	97	3	14
37	5	b2	TS	2	19	98	2	11
37	6	b5	TS	9	69	82	4	30
37	7	c3	PL	97	3	29	78	4
38	1	b7	TS	4	61	48	3	27
38	2	a8	FG	3	21	36	2	14
38	3	b2	TS	3	19	61	3	12
38	4	a1	FG	85	1	1	70	1
38	5	c7	PL	100	0	0	100	0
38	6	c5	PL	100	0	0	97	0
38	7	b7	TS	0	26	99	0	2
39	1	c8	PL	97	4	12	56	0
39	2	b3	TS	2	10	91	2	2
39	3	c4	PL	97	2	2	97	1
39	4	b1	TS	1	96	52	1	87
39	5	a7	FG	2	1	99	2	2
39	6	a1	FG	2	95	50	1	96
39	7	c8	PL	98	52	3	75	2
40	1	a7	FG	1	51	96	0	47
40	2	c5	PL	48	1	22	51	15
40	3	c1	PL	20	51	32	18	65
40	4	a3	FG	10	98	31	5	95
40	5	b2	TS	1	62	80	0	49
40	6	b1	TS	59	20	8	62	22
40	7	a7	FG	8	54	94	13	53

## Sheet: Context recognition
ID	order	sample	context	answer	correct
1	1	c2	PL	PL	1
1	2	a3	FG	FG	1
1	3	b8	TS	FG	0
1	4	a4	FG	TS	0
1	5	c3	PL	PL	1
1	6	b3	TS	FG	0
1	7	c2	PL	PL	1
2	1	c1	PL	TS	0
2	2	a6	FG	FG	1
2	3	b6	TS	TS	1
2	4	c6	PL	PL	1
2	5	b7	TS	TS	1
2	6	a4	FG	FG	1
2	7	c1	PL	PL	1
3	1	a5	FG	FG	1
3	2	c7	PL	PL	1
3	3	c3	PL	PL	1
3	4	b4	TS	TS	1
3	5	b8	TS	FG	0
3	6	a6	FG	FG	1
3	7	a5	FG	FG	1
4	1	c5	PL	FG	0
4	2	b4	TS	TS	1
4	3	c3	PL	PL	1
4	4	a7	FG	TS	0
4	5	a8	FG	FG	1
4	6	b3	TS	FG	0
4	7	c5	PL	PL	1
5	1	a6	FG	TS	0
5	2	c5	PL	PL	1
5	3	b8	TS	FG	0
5	4	b6	TS	PL	0
5	5	a1	FG	TS	0
5	6	c1	PL	FG	0
5	7	a6	FG	TS	0
6	1	b5	TS	FG	0
6	2	c2	PL	PL	1
6	3	c6	PL	PL	1
6	4	a5	FG	FG	1
6	5	a4	FG	FG	1
6	6	b4	TS	TS	1
6	7	b5	TS	TS	1
7	1	c4	PL	PL	1
7	2	a7	FG	TS	0
7	3	c2	PL	PL	1
7	4	a6	FG	FG	1
7	5	b4	TS	TS	1
7	6	b7	TS	TS	1
7	7	c4	PL	PL	1
8	1	a4	FG	TS	0
8	2	c8	PL	PL	1
8	3	c4	PL	PL	1
8	4	b6	TS	FG	0
8	5	a5	FG	FG	1
8	6	b7	TS	TS	1
8	7	a4	FG	FG	1
9	1	a2	FG	FG	1
9	2	c3	PL	PL	1
9	3	a5	FG	FG	1
9	4	b7	TS	TS	1
9	5	c8	PL	PL	1
9	6	b5	TS	TS	1
9	7	a2	FG	FG	1
10	1	a8	FG	FG	1
10	2	c1	PL	PL	1
10	3	a6	FG	TS	0
10	4	c2	PL	PL	1
10	5	b6	TS	FG	0
10	6	b4	TS	TS	1
10	7	a8	FG	FG	1
11	1	a7	FG	FG	1
11	2	c5	PL	PL	1
11	3	c1	PL	PL	1
11	4	a3	FG	FG	1
11	5	b2	TS	TS	1
11	6	b1	TS	TS	1
11	7	a7	FG	FG	1
12	1	c8	PL	PL	1
12	2	b3	TS	TS	1
12	3	c4	PL	PL	1
12	4	b1	TS	FG	0
12	5	a7	FG	TS	0
12	6	a1	FG	FG	1
12	7	c8	PL	PL	1
13	1	b7	TS	FG	0
13	2	a8	FG	TS	0
13	3	b2	TS	PL	0
13	4	a1	FG	PL	0
13	5	c7	PL	TS	0
13	6	c5	PL	PL	1
13	7	b7	TS	FG	0
14	1	c3	PL	PL	1
14	2	c8	PL	FG	0
14	3	a7	FG	TS	0
14	4	a1	FG	FG	1
14	5	b2	TS	TS	1
14	6	b5	TS	FG	0
14	7	c3	PL	PL	1
15	1	b1	TS	FG	0
15	2	b8	TS	TS	1
15	3	c2	PL	PL	1
15	4	c6	PL	PL	1
15	5	a1	FG	FG	1
15	6	a2	FG	PL	0
15	7	b1	TS	PL	0
16	1	a3	FG	TS	0
16	2	c1	PL	PL	1
16	3	c6	PL	PL	1
16	4	b5	TS	TS	1
16	5	b2	TS	FG	0
16	6	a2	FG	PL	0
16	7	a3	FG	PL	0
17	1	c7	PL	FG	0
17	2	c5	PL	PL	1
17	3	b1	TS	PL	0
17	4	b3	TS	TS	1
17	5	a8	FG	FG	1
17	6	a3	FG	TS	0
17	7	c7	PL	PL	1
18	1	b8	TS	FG	0
18	2	a2	FG	FG	1
18	3	b5	TS	TS	1
18	4	a8	FG	FG	1
18	5	c4	PL	PL	1
18	6	c7	PL	TS	0
18	7	b8	TS	TS	1
19	1	b3	TS	TS	1
19	2	c6	PL	PL	1
19	3	b1	TS	PL	0
19	4	a2	FG	FG	1
19	5	c4	PL	PL	1
19	6	a3	FG	TS	0
19	7	b3	TS	TS	1
20	1	b6	TS	FG	0
20	2	c8	PL	PL	1
20	3	c7	PL	PL	1
20	4	a5	FG	TS	0
20	5	b2	TS	FG	0
20	6	a4	FG	FG	1
20	7	b6	TS	TS	1
21	1	a7	FG	FG	1
21	2	c5	PL	PL	1
21	3	c1	PL	TS	0
21	4	a3	FG	FG	1
21	5	b2	TS	TS	1
21	6	b1	TS	PL	0
21	7	a7	FG	TS	0
22	1	c8	PL	PL	1
22	2	b3	TS	FG	0
22	3	c4	PL	PL	1
22	4	b1	TS	FG	0
22	5	a7	FG	TS	0
22	6	a1	FG	PL	0
22	7	c8	PL	PL	1
23	1	b7	TS	FG	0
23	2	a8	FG	FG	1
23	3	b2	TS	TS	1
23	4	a1	FG	PL	0
23	5	c7	PL	PL	1
23	6	c5	PL	PL	1
23	7	b7	TS	TS	1
24	1	c3	PL	PL	1
24	2	c8	PL	PL	1
24	3	a7	FG	TS	0
24	4	a1	FG	FG	1
24	5	b2	TS	TS	1
24	6	b5	TS	FG	0
24	7	c3	PL	PL	1
25	1	b1	TS	PL	0
25	2	b8	TS	FG	0
25	3	c2	PL	FG	0
25	4	c6	PL	TS	0
25	5	a1	FG	FG	1
25	6	a2	FG	PL	0
25	7	b1	TS	PL	0
26	1	a3	FG	PL	0
26	2	c1	PL	FG	0
26	3	c6	PL	FG	0
26	4	b5	TS	TS	1
26	5	b2	TS	TS	1
26	6	a2	FG	PL	0
26	7	a3	FG	PL	0
27	1	c7	PL	PL	1
27	2	c5	PL	PL	1
27	3	b1	TS	FG	0
27	4	b3	TS	PL	0
27	5	a8	FG	TS	0
27	6	a3	FG	FG	1
27	7	c7	PL	PL	1
28	1	b8	TS	PL	0
28	2	a2	FG	FG	1
28	3	b5	TS	TS	1
28	4	a8	FG	PL	0
28	5	c4	PL	PL	1
28	6	c7	PL	PL	1
28	7	b8	TS	FG	0
29	1	b3	TS	TS	1
29	2	c6	PL	PL	1
29	3	b1	TS	PL	0
29	4	a2	FG	FG	1
29	5	c4	PL	TS	0
29	6	a3	FG	FG	1
29	7	b3	TS	TS	1
30	1	c2	PL	PL	1
30	2	a3	FG	FG	1
30	3	b8	TS	TS	1
30	4	a4	FG	FG	1
30	5	c3	PL	PL	1
30	6	b3	TS	TS	1
30	7	c2	PL	PL	1
31	1	c2	PL	FG	0
31	2	a3	FG	PL	0
31	3	b8	TS	TS	1
31	4	a4	FG	FG	1
31	5	c3	PL	PL	1
31	6	b3	TS	TS	1
31	7	c2	PL	FG	0
32	1	a8	FG	FG	1
32	2	c1	PL	TS	0
32	3	a6	FG	TS	0
32	4	c2	PL	PL	1
32	5	b6	TS	FG	0
32	6	b4	TS	TS	1
32	7	a8	FG	TS	0
33	1	a4	FG	TS	0
33	2	c8	PL	PL	1
33	3	c4	PL	PL	1
33	4	b6	TS	FG	0
33	5	a5	FG	TS	0
33	6	b7	TS	FG	0
33	7	a4	FG	FG	1
34	1	c4	PL	PL	1
34	2	a7	FG	TS	0
34	3	c2	PL	PL	1
34	4	a6	FG	FG	1
34	5	b4	TS	TS	1
34	6	b7	TS	FG	0
34	7	c4	PL	PL	1
35	1	b5	TS	FG	0
35	2	c2	PL	PL	1
35	3	c6	PL	PL	1
35	4	a5	FG	TS	0
35	5	a4	FG	TS	0
35	6	b4	TS	FG	0
35	7	b5	TS	FG	0
36	1	a6	FG	FG	1
36	2	c5	PL	PL	1
36	3	b8	TS	FG	0
36	4	b6	TS	TS	1
36	5	a1	FG	FG	1
36	6	c1	PL	PL	1
36	7	a6	FG	TS	0
37	1	c5	PL	PL	1
37	2	b4	TS	TS	1
37	3	c3	PL	PL	1
37	4	a7	FG	FG	1
37	5	a8	FG	FG	1
37	6	b3	TS	FG	0
37	7	c5	PL	PL	1
38	1	a5	FG	FG	1
38	2	c7	PL	PL	1
38	3	c3	PL	PL	1
38	4	b4	TS	TS	1
38	5	b8	TS	TS	1
38	6	a6	FG	FG	1
38	7	a5	FG	TS	0
39	1	c1	PL	PL	1
39	2	a6	FG	FG	1
39	3	b6	TS	TS	1
39	4	c6	PL	PL	1
39	5	b7	TS	TS	1
39	6	a4	FG	FG	1
39	7	c1	PL	PL	1
40	1	b6	TS	FG	0
40	2	c8	PL	PL	1
40	3	c7	PL	PL	1
40	4	a5	FG	FG	1
40	5	b2	TS	TS	1
40	6	a4	FG	FG	1
40	7	b6	TS	FG	0
